# Supplementary material for: Nanooptomechanical Transduction in a Single Crystal with 100% Photoconversion
Source: J Phys Chem C Nanomater Interfaces. 2021 Apr 19;125(16):8907–15. doi: 10.1021/acs.jpcc.1c02457 (PMC8162413; doi:10.1021/acs.jpcc.1c02457)
Supplement: Supplementary file 2 — jp1c02457_si_002.cif [file jp1c02457_si_002.cif]

  
data_3brpytosdark 
  
_audit_creation_method            SHELXL-97 
_chemical_name_systematic 
; 
 ? 
; 
_chemical_name_common             ? 
_chemical_melting_point           ? 
_chemical_formula_moiety          ? 
_chemical_formula_sum 
 'C19 H30 Br N5 O8 Ru S3' 
_chemical_formula_weight          733.64 
  
loop_ 
 _atom_type_symbol 
 _atom_type_description 
 _atom_type_scat_dispersion_real 
 _atom_type_scat_dispersion_imag 
 _atom_type_scat_source 
 'C'  'C'   0.0033   0.0016 
 'International Tables Vol C Tables 4.2.6.8 and 6.1.1.4' 
 'H'  'H'   0.0000   0.0000 
 'International Tables Vol C Tables 4.2.6.8 and 6.1.1.4' 
 'N'  'N'   0.0061   0.0033 
 'International Tables Vol C Tables 4.2.6.8 and 6.1.1.4' 
 'O'  'O'   0.0106   0.0060 
 'International Tables Vol C Tables 4.2.6.8 and 6.1.1.4' 
 'S'  'S'   0.1246   0.1234 
 'International Tables Vol C Tables 4.2.6.8 and 6.1.1.4' 
 'Br'  'Br'  -0.2901   2.4595 
 'International Tables Vol C Tables 4.2.6.8 and 6.1.1.4' 
 'Ru'  'Ru'  -1.2594   0.8363 
 'International Tables Vol C Tables 4.2.6.8 and 6.1.1.4' 
  
_symmetry_cell_setting            Triclinic 
_symmetry_space_group_name_H-M    P-1 
  
loop_ 
 _symmetry_equiv_pos_as_xyz 
 'x, y, z' 
 '-x, -y, -z' 
  
_cell_length_a                    8.4255(5) 
_cell_length_b                    12.3597(8) 
_cell_length_c                    13.7917(9) 
_cell_angle_alpha                 104.032(3) 
_cell_angle_beta                  98.783(3) 
_cell_angle_gamma                 90.292(3) 
_cell_volume                      1375.70(15) 
_cell_formula_units_Z             2 
_cell_measurement_temperature     100(2) 
_cell_measurement_reflns_used     9697 
_cell_measurement_theta_min       2.46 
_cell_measurement_theta_max       31.44 
  
_exptl_crystal_description        plate 
_exptl_crystal_colour             yellow
_exptl_crystal_size_max           0.28
_exptl_crystal_size_mid           0.15
_exptl_crystal_size_min           0.05 
_exptl_crystal_density_meas       ?
_exptl_crystal_density_diffrn     1.771 
_exptl_crystal_density_method     'not measured' 
_exptl_crystal_F_000              740 
_exptl_absorpt_coefficient_mu     2.302 
_exptl_absorpt_correction_type    none 
_exptl_absorpt_correction_T_min   ? 
_exptl_absorpt_correction_T_max   ? 
_exptl_absorpt_process_details    ? 
  
_exptl_special_details 
; 
 ? 
; 
  
_diffrn_ambient_temperature       100(2) 
_diffrn_radiation_wavelength      0.71073 
_diffrn_radiation_type            MoK\a 
_diffrn_radiation_source          'fine-focus sealed tube' 
_diffrn_radiation_monochromator   graphite 
_diffrn_measurement_device_type   'CCD area detector' 
_diffrn_measurement_method        'phi and omega scans' 
_diffrn_detector_area_resol_mean  ? 
_diffrn_standards_number          ? 
_diffrn_standards_interval_count  ? 
_diffrn_standards_interval_time   ? 
_diffrn_standards_decay_%         ? 
_diffrn_reflns_number             30233 
_diffrn_reflns_av_R_equivalents   0.0956 
_diffrn_reflns_av_sigmaI/netI     0.1080 
_diffrn_reflns_limit_h_min        -12 
_diffrn_reflns_limit_h_max        12 
_diffrn_reflns_limit_k_min        -18 
_diffrn_reflns_limit_k_max        18 
_diffrn_reflns_limit_l_min        -19 
_diffrn_reflns_limit_l_max        19 
_diffrn_reflns_theta_min          1.99 
_diffrn_reflns_theta_max          33.19 
_reflns_number_total              9050 
_reflns_number_gt                 5855 
_reflns_threshold_expression      >2sigma(I) 
  
_computing_data_collection        'Bruker SMART' 
_computing_cell_refinement        'Bruker SMART' 
_computing_data_reduction         'Bruker SAINT' 
_computing_structure_solution     'SHELXS-97 (Sheldrick, 1990)' 
_computing_structure_refinement   'SHELXL-97 (Sheldrick, 1997)' 
_computing_molecular_graphics     'Bruker SHELXTL' 
_computing_publication_material   'Bruker SHELXTL' 
  
_refine_special_details 
; 
 Refinement of F^2^ against ALL reflections.  The weighted R-factor wR and 
 goodness of fit S are based on F^2^, conventional R-factors R are based 
 on F, with F set to zero for negative F^2^. The threshold expression of 
 F^2^ > 2sigma(F^2^) is used only for calculating R-factors(gt) etc. and is 
 not relevant to the choice of reflections for refinement.  R-factors based 
 on F^2^ are statistically about twice as large as those based on F, and R- 
 factors based on ALL data will be even larger. 
; 
  
_refine_ls_structure_factor_coef  Fsqd 
_refine_ls_matrix_type            full 
_refine_ls_weighting_scheme       calc 
_refine_ls_weighting_details 
 'calc w=1/[\s^2^(Fo^2^)+(0.0439P)^2^+0.0000P] where P=(Fo^2^+2Fc^2^)/3' 
_atom_sites_solution_primary      direct 
_atom_sites_solution_secondary    difmap 
_atom_sites_solution_hydrogens    geom 
_refine_ls_hydrogen_treatment     mixed 
_refine_ls_extinction_method      none 
_refine_ls_extinction_coef        ? 
_refine_ls_number_reflns          9050 
_refine_ls_number_parameters      350 
_refine_ls_number_restraints      0 
_refine_ls_R_factor_all           0.0836 
_refine_ls_R_factor_gt            0.0481 
_refine_ls_wR_factor_ref          0.1110 
_refine_ls_wR_factor_gt           0.1008 
_refine_ls_goodness_of_fit_ref    0.904 
_refine_ls_restrained_S_all       0.904 
_refine_ls_shift/su_max           0.001 
_refine_ls_shift/su_mean          0.000 
  
loop_ 
 _atom_site_label 
 _atom_site_type_symbol 
 _atom_site_fract_x 
 _atom_site_fract_y 
 _atom_site_fract_z 
 _atom_site_U_iso_or_equiv 
 _atom_site_adp_type 
 _atom_site_occupancy 
 _atom_site_symmetry_multiplicity 
 _atom_site_calc_flag 
 _atom_site_refinement_flags 
 _atom_site_disorder_assembly 
 _atom_site_disorder_group 
Ru1 Ru 0.76326(3) 0.78005(2) 0.52458(2) 0.01382(7) Uani 1 1 d . . . 
S1 S 0.79815(11) 0.91471(7) 0.64556(7) 0.01994(19) Uani 1 1 d . . . 
O1 O 0.8361(3) 0.9049(2) 0.7519(2) 0.0312(7) Uani 1 1 d . . . 
O2 O 0.7806(3) 1.0237(2) 0.6241(2) 0.0276(6) Uani 1 1 d . . . 
N1 N 0.9537(3) 0.6924(2) 0.5933(2) 0.0188(6) Uani 1 1 d . . . 
H1N1 H 1.0219 0.7424 0.6409 0.035(12) Uiso 1 1 calc R . . 
H2N1 H 1.0089 0.6543 0.5449 0.025(11) Uiso 1 1 calc R . . 
H3N1 H 0.9104 0.6435 0.6230 0.008(9) Uiso 1 1 calc R . . 
N2 N 0.5867(3) 0.7022(2) 0.5915(2) 0.0181(6) Uani 1 1 d . . . 
H1N2 H 0.5112 0.6617 0.5413 0.020(10) Uiso 1 1 calc R . . 
H2N2 H 0.5384 0.7562 0.6330 0.025(11) Uiso 1 1 calc R . . 
H3N2 H 0.6374 0.6564 0.6278 0.016(10) Uiso 1 1 calc R . . 
N3 N 0.5642(3) 0.8555(2) 0.4477(2) 0.0186(6) Uani 1 1 d . . . 
H1N3 H 0.5042 0.8016 0.3990 0.062(17) Uiso 1 1 calc R . . 
H2N3 H 0.6037 0.9065 0.4188 0.033(12) Uiso 1 1 calc R . . 
H3N3 H 0.5018 0.8900 0.4934 0.018(10) Uiso 1 1 calc R . . 
N4 N 0.9382(3) 0.8429(2) 0.4464(2) 0.0181(6) Uani 1 1 d . . . 
H1N4 H 0.9791 0.7843 0.4052 0.034(12) Uiso 1 1 calc R . . 
H2N4 H 1.0192 0.8826 0.4929 0.025(11) Uiso 1 1 calc R . . 
H3N4 H 0.8887 0.8878 0.4087 0.043(14) Uiso 1 1 calc R . . 
N5 N 0.7258(3) 0.6491(2) 0.3995(2) 0.0148(6) Uani 1 1 d . . . 
C1 C 0.7011(4) 0.6691(3) 0.3023(3) 0.0216(8) Uani 1 1 d . . . 
H1A H 0.7047 0.7441 0.2965 0.026 Uiso 1 1 calc R . . 
C2 C 0.6731(5) 0.5875(3) 0.2182(3) 0.0267(9) Uani 1 1 d . . . 
Br1 Br 0.63605(7) 0.62657(4) 0.08586(4) 0.04810(15) Uani 1 1 d . . . 
C3 C 0.6713(5) 0.4806(3) 0.2320(3) 0.0300(9) Uani 1 1 d . . . 
H3A H 0.6509 0.4191 0.1744 0.036 Uiso 1 1 calc R . . 
C4 C 0.6995(5) 0.4604(3) 0.3310(3) 0.0261(9) Uani 1 1 d . . . 
H4A H 0.6998 0.3859 0.3382 0.031 Uiso 1 1 calc R . . 
C5 C 0.7253(4) 0.5454(3) 0.4132(3) 0.0211(8) Uani 1 1 d . . . 
H5A H 0.7427 0.5328 0.4792 0.025 Uiso 1 1 calc R . . 
S2 S 0.70885(10) 1.08425(7) 0.30999(7) 0.01652(18) Uani 1 1 d . . . 
O3 O 0.8541(3) 1.0442(2) 0.3655(2) 0.0260(6) Uani 1 1 d . . . 
O4 O 0.5659(3) 1.0717(2) 0.3582(2) 0.0270(6) Uani 1 1 d . . . 
O5 O 0.7367(3) 1.19471(19) 0.2932(2) 0.0237(6) Uani 1 1 d . . . 
C10 C 0.6722(4) 1.0006(3) 0.1874(3) 0.0173(7) Uani 1 1 d . . . 
C11 C 0.7920(4) 0.9926(3) 0.1251(3) 0.0233(8) Uani 1 1 d . . . 
H11A H 0.8921 1.0327 0.1508 0.028 Uiso 1 1 calc R . . 
C12 C 0.7654(4) 0.9278(3) 0.0286(3) 0.0236(8) Uani 1 1 d . . . 
H12A H 0.8446 0.9239 -0.0141 0.028 Uiso 1 1 calc R . . 
C13 C 0.6200(4) 0.8676(3) -0.0058(3) 0.0219(8) Uani 1 1 d . . . 
C14 C 0.5015(5) 0.8768(3) 0.0577(3) 0.0267(9) Uani 1 1 d . . . 
H14A H 0.4021 0.8356 0.0327 0.032 Uiso 1 1 calc R . . 
C15 C 0.5256(4) 0.9434(3) 0.1545(3) 0.0238(8) Uani 1 1 d . . . 
H15A H 0.4452 0.9497 0.1967 0.029 Uiso 1 1 calc R . . 
C16 C 0.5957(5) 0.7919(3) -0.1077(3) 0.0279(9) Uani 1 1 d . . . 
H16A H 0.6900 0.7977 -0.1401 0.042 Uiso 1 1 calc R . . 
H16B H 0.5002 0.8126 -0.1484 0.042 Uiso 1 1 calc R . . 
H16C H 0.5805 0.7150 -0.1024 0.042 Uiso 1 1 calc R . . 
S3 S 0.78105(10) 1.40994(7) 0.65955(7) 0.01700(18) Uani 1 1 d . . . 
O6 O 0.7701(3) 1.52743(19) 0.6793(2) 0.0249(6) Uani 1 1 d . . . 
O7 O 0.6302(3) 1.3552(2) 0.6064(2) 0.0281(6) Uani 1 1 d . . . 
O8 O 0.9188(3) 1.3758(2) 0.6081(2) 0.0272(6) Uani 1 1 d . . . 
C20 C 0.8174(4) 1.3677(3) 0.7813(3) 0.0194(7) Uani 1 1 d . . . 
C21 C 0.8214(5) 1.4411(3) 0.8713(3) 0.0286(9) Uani 1 1 d . . . 
H21A H 0.8016 1.5172 0.8737 0.034 Uiso 1 1 calc R . . 
C22 C 0.8555(5) 1.4054(3) 0.9651(3) 0.0301(9) Uani 1 1 d . . . 
H22A H 0.8587 1.4613 1.0264 0.036 Uiso 1 1 calc R . . 
C23 C 0.8835(5) 1.2991(3) 0.9730(3) 0.0297(9) Uani 1 1 d . . . 
C24 C 0.8745(5) 1.2253(3) 0.8810(3) 0.0302(9) Uani 1 1 d . . . 
H24A H 0.8894 1.1487 0.8789 0.036 Uiso 1 1 calc R . . 
C25 C 0.8429(4) 1.2584(3) 0.7854(3) 0.0262(9) Uani 1 1 d . . . 
H25A H 0.8397 1.2029 0.7238 0.031 Uiso 1 1 calc R . . 
C26 C 0.9218(6) 1.2641(4) 1.0773(4) 0.0394(11) Uani 1 1 d . . . 
H26A H 0.9226 1.3303 1.1335 0.059 Uiso 1 1 calc R . . 
H26B H 1.0273 1.2311 1.0824 0.059 Uiso 1 1 calc R . . 
H26C H 0.8393 1.2095 1.0804 0.059 Uiso 1 1 calc R . . 
  
loop_ 
 _atom_site_aniso_label 
 _atom_site_aniso_U_11 
 _atom_site_aniso_U_22 
 _atom_site_aniso_U_33 
 _atom_site_aniso_U_23 
 _atom_site_aniso_U_13 
 _atom_site_aniso_U_12 
Ru1 0.01468(13) 0.00785(11) 0.01846(15) 0.00199(10) 0.00326(10) -0.00052(9) 
S1 0.0190(4) 0.0123(4) 0.0276(5) 0.0014(3) 0.0065(4) -0.0016(3) 
O1 0.0308(15) 0.0264(14) 0.0322(17) -0.0019(12) 0.0071(13) -0.0063(12) 
O2 0.0302(15) 0.0133(12) 0.0368(16) -0.0008(11) 0.0087(13) -0.0019(10) 
N1 0.0163(14) 0.0138(13) 0.0248(17) 0.0029(12) 0.0020(13) -0.0009(11) 
N2 0.0190(15) 0.0101(13) 0.0248(17) 0.0029(12) 0.0045(13) -0.0012(11) 
N3 0.0195(15) 0.0127(13) 0.0230(16) 0.0025(12) 0.0044(13) 0.0031(11) 
N4 0.0185(14) 0.0115(13) 0.0249(17) 0.0032(12) 0.0071(13) -0.0016(11) 
N5 0.0121(13) 0.0095(12) 0.0223(16) 0.0021(11) 0.0037(12) 0.0020(10) 
C1 0.0255(19) 0.0143(15) 0.027(2) 0.0052(14) 0.0082(16) 0.0042(14) 
C2 0.032(2) 0.0210(18) 0.026(2) 0.0035(16) 0.0055(17) 0.0041(16) 
Br1 0.0858(4) 0.0305(2) 0.0257(3) 0.00375(19) 0.0066(2) 0.0134(2) 
C3 0.034(2) 0.0173(18) 0.035(2) -0.0040(16) 0.0088(19) 0.0011(16) 
C4 0.0242(19) 0.0126(16) 0.040(2) 0.0024(16) 0.0068(17) -0.0007(14) 
C5 0.0177(17) 0.0156(16) 0.031(2) 0.0063(15) 0.0061(16) -0.0012(13) 
S2 0.0193(4) 0.0105(4) 0.0191(4) 0.0028(3) 0.0024(3) 0.0008(3) 
O3 0.0284(14) 0.0211(13) 0.0234(14) 0.0000(11) -0.0033(12) 0.0051(11) 
O4 0.0254(14) 0.0243(14) 0.0280(15) -0.0042(11) 0.0112(12) -0.0047(11) 
O5 0.0281(14) 0.0117(11) 0.0282(15) 0.0034(10) -0.0026(12) -0.0032(10) 
C10 0.0202(17) 0.0100(14) 0.0210(18) 0.0023(13) 0.0037(14) 0.0028(12) 
C11 0.0165(17) 0.0232(18) 0.026(2) 0.0010(15) -0.0002(15) -0.0020(14) 
C12 0.0196(18) 0.0254(19) 0.024(2) 0.0010(15) 0.0071(16) 0.0009(14) 
C13 0.0246(19) 0.0164(16) 0.023(2) 0.0023(14) 0.0021(16) 0.0027(14) 
C14 0.0194(18) 0.0229(18) 0.032(2) -0.0037(16) 0.0018(17) -0.0031(14) 
C15 0.0181(17) 0.0206(17) 0.030(2) -0.0027(15) 0.0081(16) -0.0005(14) 
C16 0.030(2) 0.0247(19) 0.024(2) -0.0018(16) 0.0007(17) 0.0004(16) 
S3 0.0165(4) 0.0120(4) 0.0225(5) 0.0044(3) 0.0027(3) 0.0009(3) 
O6 0.0349(15) 0.0087(11) 0.0309(15) 0.0037(10) 0.0063(12) 0.0036(10) 
O7 0.0219(14) 0.0275(14) 0.0326(16) 0.0072(12) -0.0018(12) -0.0067(11) 
O8 0.0238(14) 0.0251(14) 0.0345(16) 0.0064(12) 0.0116(12) 0.0061(11) 
C20 0.0163(16) 0.0182(16) 0.024(2) 0.0065(14) 0.0023(15) 0.0007(13) 
C21 0.037(2) 0.0187(18) 0.031(2) 0.0058(16) 0.0059(19) 0.0033(16) 
C22 0.036(2) 0.024(2) 0.030(2) 0.0060(17) 0.0040(18) -0.0010(17) 
C23 0.0202(19) 0.033(2) 0.039(3) 0.0161(19) 0.0023(18) -0.0001(16) 
C24 0.029(2) 0.0211(19) 0.045(3) 0.0148(18) 0.0090(19) 0.0041(16) 
C25 0.0237(19) 0.0156(17) 0.040(2) 0.0068(16) 0.0066(18) 0.0015(14) 
C26 0.036(3) 0.046(3) 0.041(3) 0.023(2) 0.004(2) 0.004(2) 
  
_geom_special_details 
; 
 All esds (except the esd in the dihedral angle between two l.s. planes) 
 are estimated using the full covariance matrix.  The cell esds are taken 
 into account individually in the estimation of esds in distances, angles 
 and torsion angles; correlations between esds in cell parameters are only 
 used when they are defined by crystal symmetry.  An approximate (isotropic) 
 treatment of cell esds is used for estimating esds involving l.s. planes. 
; 
  
loop_ 
 _geom_bond_atom_site_label_1 
 _geom_bond_atom_site_label_2 
 _geom_bond_distance 
 _geom_bond_site_symmetry_2 
 _geom_bond_publ_flag 
Ru1 S1 2.0344(9) . ? 
Ru1 N5 2.042(3) . ? 
Ru1 N1 2.168(3) . ? 
Ru1 N3 2.182(3) . ? 
Ru1 N4 2.195(3) . ? 
Ru1 N2 2.197(3) . ? 
S1 O2 1.451(3) . ? 
S1 O1 1.487(3) . ? 
N5 C5 1.340(4) . ? 
N5 C1 1.407(5) . ? 
C1 C2 1.328(5) . ? 
C2 C3 1.380(5) . ? 
C2 Br1 1.979(4) . ? 
C3 C4 1.433(6) . ? 
C4 C5 1.334(5) . ? 
S2 O5 1.463(3) . ? 
S2 O4 1.487(3) . ? 
S2 O3 1.494(3) . ? 
S2 C10 1.736(4) . ? 
C10 C15 1.376(5) . ? 
C10 C11 1.411(5) . ? 
C11 C12 1.361(5) . ? 
C12 C13 1.386(5) . ? 
C13 C14 1.413(5) . ? 
C13 C16 1.471(5) . ? 
C14 C15 1.372(5) . ? 
S3 O6 1.417(2) . ? 
S3 O7 1.441(3) . ? 
S3 O8 1.462(3) . ? 
S3 C20 1.859(4) . ? 
C20 C21 1.344(5) . ? 
C20 C25 1.382(5) . ? 
C21 C22 1.454(6) . ? 
C22 C23 1.364(6) . ? 
C23 C24 1.362(6) . ? 
C23 C26 1.587(6) . ? 
C24 C25 1.460(6) . ? 
  
loop_ 
 _geom_angle_atom_site_label_1 
 _geom_angle_atom_site_label_2 
 _geom_angle_atom_site_label_3 
 _geom_angle 
 _geom_angle_site_symmetry_1 
 _geom_angle_site_symmetry_3 
 _geom_angle_publ_flag 
S1 Ru1 N5 177.72(9) . . ? 
S1 Ru1 N1 92.06(8) . . ? 
N5 Ru1 N1 89.84(11) . . ? 
S1 Ru1 N3 92.21(8) . . ? 
N5 Ru1 N3 85.93(11) . . ? 
N1 Ru1 N3 175.46(11) . . ? 
S1 Ru1 N4 93.77(8) . . ? 
N5 Ru1 N4 85.01(11) . . ? 
N1 Ru1 N4 88.88(12) . . ? 
N3 Ru1 N4 92.38(12) . . ? 
S1 Ru1 N2 91.69(8) . . ? 
N5 Ru1 N2 89.56(11) . . ? 
N1 Ru1 N2 90.20(11) . . ? 
N3 Ru1 N2 88.13(11) . . ? 
N4 Ru1 N2 174.50(10) . . ? 
O2 S1 O1 120.26(16) . . ? 
O2 S1 Ru1 116.75(13) . . ? 
O1 S1 Ru1 122.97(11) . . ? 
C5 N5 C1 121.8(3) . . ? 
C5 N5 Ru1 118.2(3) . . ? 
C1 N5 Ru1 120.0(2) . . ? 
C2 C1 N5 122.7(3) . . ? 
C1 C2 C3 115.6(4) . . ? 
C1 C2 Br1 118.9(3) . . ? 
C3 C2 Br1 125.4(3) . . ? 
C2 C3 C4 121.5(4) . . ? 
C5 C4 C3 120.5(3) . . ? 
C4 C5 N5 117.8(4) . . ? 
O5 S2 O4 115.47(16) . . ? 
O5 S2 O3 112.60(16) . . ? 
O4 S2 O3 110.16(17) . . ? 
O5 S2 C10 102.23(16) . . ? 
O4 S2 C10 107.46(16) . . ? 
O3 S2 C10 108.28(15) . . ? 
C15 C10 C11 122.2(3) . . ? 
C15 C10 S2 118.2(3) . . ? 
C11 C10 S2 119.7(3) . . ? 
C12 C11 C10 120.6(3) . . ? 
C11 C12 C13 118.4(4) . . ? 
C12 C13 C14 120.1(3) . . ? 
C12 C13 C16 118.4(4) . . ? 
C14 C13 C16 121.5(3) . . ? 
C15 C14 C13 122.1(3) . . ? 
C14 C15 C10 116.6(3) . . ? 
O6 S3 O7 110.38(17) . . ? 
O6 S3 O8 109.80(16) . . ? 
O7 S3 O8 114.29(17) . . ? 
O6 S3 C20 109.46(16) . . ? 
O7 S3 C20 105.73(16) . . ? 
O8 S3 C20 106.98(16) . . ? 
C21 C20 C25 115.4(4) . . ? 
C21 C20 S3 122.4(3) . . ? 
C25 C20 S3 122.2(3) . . ? 
C20 C21 C22 120.8(4) . . ? 
C23 C22 C21 125.9(4) . . ? 
C24 C23 C22 112.4(4) . . ? 
C24 C23 C26 123.4(4) . . ? 
C22 C23 C26 124.2(4) . . ? 
C23 C24 C25 123.1(4) . . ? 
C20 C25 C24 122.3(4) . . ? 
  
_diffrn_measured_fraction_theta_max    0.862 
_diffrn_reflns_theta_full              33.19 
_diffrn_measured_fraction_theta_full   0.862 
_refine_diff_density_max    1.691 
_refine_diff_density_min   -1.421 
_refine_diff_density_rms    0.147

# start Validation Reply Form
_vrf_PLAT029_3brpytosdark
;
PROBLEM: _diffrn_measured_fraction_theta_full value Low .      0.862 Why?  
RESPONSE: Data were acquired with a higher than usual 
theta (33.2 deg). So this incompleteness is 
understandable at this resolution.
;
_vrf_PLAT057_3brpytosdark
;
PROBLEM: Correction for Absorption Required   RT(exp) ...       1.80 Do !  
RESPONSE: A correction for absorption was not performed 
owing to the need to mitigate any mistaken absorption correction effects from real intensity sought around 
heavy atoms.
;
_vrf_PLAT222_3brpytosdark
;
PROBLEM: NonSolvent Resd 1  H   Uiso(max)/Uiso(min) Range        7.7 Ratio 
RESPONSE: This is a light-induced crystal structure 
determined via in situ single-crystal x-ray diffraction
methods. The disorder prelevant in the light-induced 
elements of the associated structural model requires
some isotropic non-H modelling, and large and elongated 
ADPs. 
;
# end Validation Reply Form
