# Supplementary material for: Nanooptomechanical Transduction in a Single Crystal with 100% Photoconversion
Source: J Phys Chem C Nanomater Interfaces. 2021 Apr 19;125(16):8907–15. doi: 10.1021/acs.jpcc.1c02457 (PMC8162413; doi:10.1021/acs.jpcc.1c02457)
Supplement: Supplementary file 4 — jp1c02457_si_004.cif [file jp1c02457_si_004.cif]

  
data_3brpytos 
  
_audit_creation_method            SHELXL-97 
_chemical_name_systematic 
; 
 ? 
; 
_chemical_name_common             ? 
_chemical_melting_point           ? 
_chemical_formula_moiety          ? 
_chemical_formula_sum 
 'C20 H20 Br N5 O8 Ru S3' 
_chemical_formula_weight          735.57 
  
loop_ 
 _atom_type_symbol 
 _atom_type_description 
 _atom_type_scat_dispersion_real 
 _atom_type_scat_dispersion_imag 
 _atom_type_scat_source 
 'C'  'C'   0.0033   0.0016 
 'International Tables Vol C Tables 4.2.6.8 and 6.1.1.4' 
 'H'  'H'   0.0000   0.0000 
 'International Tables Vol C Tables 4.2.6.8 and 6.1.1.4' 
 'N'  'N'   0.0061   0.0033 
 'International Tables Vol C Tables 4.2.6.8 and 6.1.1.4' 
 'O'  'O'   0.0106   0.0060 
 'International Tables Vol C Tables 4.2.6.8 and 6.1.1.4' 
 'S'  'S'   0.1246   0.1234 
 'International Tables Vol C Tables 4.2.6.8 and 6.1.1.4' 
 'Br'  'Br'  -0.2901   2.4595 
 'International Tables Vol C Tables 4.2.6.8 and 6.1.1.4' 
 'Ru'  'Ru'  -1.2594   0.8363 
 'International Tables Vol C Tables 4.2.6.8 and 6.1.1.4' 
  
_symmetry_cell_setting            Triclinic 
_symmetry_space_group_name_H-M    P-1 
  
loop_ 
 _symmetry_equiv_pos_as_xyz 
 'x, y, z' 
 '-x, -y, -z' 
  
_cell_length_a                    8.4255(5) 
_cell_length_b                    12.3597(8) 
_cell_length_c                    13.7917(9) 
_cell_angle_alpha                 104.032(3) 
_cell_angle_beta                  98.783(3) 
_cell_angle_gamma                 90.292(3) 
_cell_volume                      1375.70(15) 
_cell_formula_units_Z             2 
_cell_measurement_temperature     100(2) 
_cell_measurement_reflns_used     3864 
_cell_measurement_theta_min       2.45 
_cell_measurement_theta_max       24.33 
  
_exptl_crystal_description        plate 
_exptl_crystal_colour             yellow
_exptl_crystal_size_max           0.28
_exptl_crystal_size_mid           0.15
_exptl_crystal_size_min           0.05
_exptl_crystal_density_meas       ?
_exptl_crystal_density_diffrn     1.776 
_exptl_crystal_density_method     'not measured' 
_exptl_crystal_F_000              732 
_exptl_absorpt_coefficient_mu     2.302 
_exptl_absorpt_correction_type    none 
_exptl_absorpt_correction_T_min   ? 
_exptl_absorpt_correction_T_max   ? 
_exptl_absorpt_process_details    ? 
  
_exptl_special_details 
; 
 ? 
; 
  
_diffrn_ambient_temperature       100(2) 
_diffrn_radiation_wavelength      0.71073 
_diffrn_radiation_type            MoK\a 
_diffrn_radiation_source          'fine-focus sealed tube' 
_diffrn_radiation_monochromator   graphite 
_diffrn_measurement_device_type   'CCD area detector' 
_diffrn_measurement_method        'phi and omega scans' 
_diffrn_detector_area_resol_mean  ? 
_diffrn_standards_number          ? 
_diffrn_standards_interval_count  ? 
_diffrn_standards_interval_time   ? 
_diffrn_standards_decay_%         ? 
_diffrn_reflns_number             28827 
_diffrn_reflns_av_R_equivalents   0.2064 
_diffrn_reflns_av_sigmaI/netI     0.3148 
_diffrn_reflns_limit_h_min        -12 
_diffrn_reflns_limit_h_max        12 
_diffrn_reflns_limit_k_min        -17 
_diffrn_reflns_limit_k_max        17 
_diffrn_reflns_limit_l_min        -19 
_diffrn_reflns_limit_l_max        19 
_diffrn_reflns_theta_min          1.99 
_diffrn_reflns_theta_max          31.15 
_reflns_number_total              8710 
_reflns_number_gt                 2816 
_reflns_threshold_expression      >2sigma(I) 
  
_computing_data_collection        'Bruker SMART' 
_computing_cell_refinement        'Bruker SMART' 
_computing_data_reduction         'Bruker SAINT' 
_computing_structure_solution     'SHELXS-97 (Sheldrick, 1990)' 
_computing_structure_refinement   'SHELXL-97 (Sheldrick, 1997)' 
_computing_molecular_graphics     'Bruker SHELXTL' 
_computing_publication_material   'Bruker SHELXTL' 
  
_refine_special_details 
; 
 Refinement of F^2^ against ALL reflections.  The weighted R-factor wR and 
 goodness of fit S are based on F^2^, conventional R-factors R are based 
 on F, with F set to zero for negative F^2^. The threshold expression of 
 F^2^ > 2sigma(F^2^) is used only for calculating R-factors(gt) etc. and is 
 not relevant to the choice of reflections for refinement.  R-factors based 
 on F^2^ are statistically about twice as large as those based on F, and R- 
 factors based on ALL data will be even larger. 
; 
  
_refine_ls_structure_factor_coef  Fsqd 
_refine_ls_matrix_type            full 
_refine_ls_weighting_scheme       calc 
_refine_ls_weighting_details 
 'calc w=1/[\s^2^(Fo^2^)+(0.0633P)^2^+0.0000P] where P=(Fo^2^+2Fc^2^)/3' 
_atom_sites_solution_primary      direct 
_atom_sites_solution_secondary    difmap 
_atom_sites_solution_hydrogens    geom 
_refine_ls_hydrogen_treatment     mixed 
_refine_ls_extinction_method      none 
_refine_ls_extinction_coef        ? 
_refine_ls_number_reflns          8710 
_refine_ls_number_parameters      373 
_refine_ls_number_restraints      0 
_refine_ls_R_factor_all           0.2339 
_refine_ls_R_factor_gt            0.0691 
_refine_ls_wR_factor_ref          0.1831 
_refine_ls_wR_factor_gt           0.1403 
_refine_ls_goodness_of_fit_ref    0.814 
_refine_ls_restrained_S_all       0.814 
_refine_ls_shift/su_max           0.001 
_refine_ls_shift/su_mean          0.000 
  
loop_ 
 _atom_site_label 
 _atom_site_type_symbol 
 _atom_site_fract_x 
 _atom_site_fract_y 
 _atom_site_fract_z 
 _atom_site_U_iso_or_equiv 
 _atom_site_adp_type 
 _atom_site_occupancy 
 _atom_site_symmetry_multiplicity 
 _atom_site_calc_flag 
 _atom_site_refinement_flags 
 _atom_site_disorder_assembly 
 _atom_site_disorder_group 
Ru1 Ru 1.23232(7) 0.22766(5) 0.46603(5) 0.0318(2) Uani 1 1 d . . . 
S1 S 1.1881(3) -0.0104(2) 0.3074(2) 0.0639(7) Uani 1 1 d . . . 
O1 O 1.1892(5) 0.1008(4) 0.3355(4) 0.0422(14) Uani 1 1 d . . . 
O2 O 1.2311(6) -0.0617(5) 0.3898(4) 0.0548(15) Uani 1 1 d . . . 
N1 N 1.0444(6) 0.3144(5) 0.4019(5) 0.0382(16) Uani 1 1 d . . . 
H1N1 H 0.9707 0.2644 0.3586 0.07(3) Uiso 1 1 calc R . . 
H2N1 H 1.0855 0.3593 0.3676 0.09(4) Uiso 1 1 calc R . . 
H3N1 H 0.9963 0.3567 0.4520 0.05(3) Uiso 1 1 calc R . . 
N2 N 1.4151(7) 0.2997(5) 0.4080(5) 0.0390(16) Uani 1 1 d . . . 
H1N2 H 1.4584 0.2454 0.3638 0.05(2) Uiso 1 1 calc R . . 
H2N2 H 1.4932 0.3335 0.4600 0.027(19) Uiso 1 1 calc R . . 
H3N2 H 1.3720 0.3511 0.3755 0.06(3) Uiso 1 1 calc R . . 
N3 N 1.4214(7) 0.1418(5) 0.5320(5) 0.0399(16) Uani 1 1 d . . . 
H1N3 H 1.3790 0.0911 0.5600 0.8(4) Uiso 1 1 calc R . . 
H2N3 H 1.4880 0.1917 0.5808 0.04(2) Uiso 1 1 calc R . . 
H3N3 H 1.4779 0.1060 0.4834 0.04(2) Uiso 1 1 calc R . . 
N4 N 1.0498(7) 0.1603(5) 0.5271(5) 0.0372(15) Uani 1 1 d . . . 
H1N4 H 0.9848 0.1113 0.4766 0.03(2) Uiso 1 1 calc R . . 
H2N4 H 0.9907 0.2165 0.5571 0.07(3) Uiso 1 1 calc R . . 
H3N4 H 1.0955 0.1243 0.5739 0.04(2) Uiso 1 1 calc R . . 
N5 N 1.2709(6) 0.3586(5) 0.5948(5) 0.0390(16) Uani 1 1 d . . . 
S2 S 1.2960(2) -0.05619(15) -0.30177(14) 0.0324(5) Uani 1 1 d . . . 
S3 S 0.7816(2) 0.41806(16) -0.33962(15) 0.0349(5) Uani 1 1 d . B . 
O8 O 0.9166(6) 0.3865(4) -0.3922(4) 0.0439(14) Uani 1 1 d . . . 
O7 O 0.6340(6) 0.3586(5) -0.3936(4) 0.0464(14) Uani 1 1 d . . . 
O5 O 1.2552(6) -0.1707(4) -0.3057(4) 0.0459(14) Uani 1 1 d . . . 
O6 O 0.7650(6) 0.5382(4) -0.3123(4) 0.0521(15) Uani 1 1 d . . . 
O4 O 1.4477(7) -0.0442(5) -0.3367(4) 0.0657(19) Uani 1 1 d . . . 
O3 O 1.1653(6) -0.0038(5) -0.3519(4) 0.0524(15) Uani 1 1 d . . . 
C10 C 1.3241(8) 0.0151(6) -0.1732(5) 0.0275(16) Uani 1 1 d . . . 
C20 C 0.8240(9) 0.3803(9) -0.2249(7) 0.051(2) Uani 1 1 d . . . 
C5 C 1.2764(8) 0.4651(7) 0.5908(8) 0.055(3) Uani 1 1 d . . . 
H5A H 1.2613 0.4812 0.5261 0.066 Uiso 1 1 calc R . . 
C1 C 1.2924(9) 0.3374(8) 0.6870(7) 0.060(3) Uani 1 1 d . A . 
H1A H 1.2875 0.2616 0.6906 0.072 Uiso 1 1 calc R . . 
C4 C 1.3025(9) 0.5524(7) 0.6745(9) 0.063(3) Uani 1 1 d . . . 
H4A H 1.3071 0.6268 0.6670 0.075 Uiso 1 1 calc R . . 
Br1 Br 1.4038(4) 0.4003(3) 0.89023(18) 0.0965(12) Uani 0.510(4) 1 d P A 1 
Br1A Br 1.3021(3) 0.37222(17) 0.90577(14) 0.0493(8) Uani 0.490(4) 1 d P A 2 
C13 C 1.3562(9) 0.1350(6) 0.0315(6) 0.0376(19) Uani 1 1 d . . . 
C15 C 1.4537(10) 0.0851(9) -0.1283(7) 0.066(3) Uani 1 1 d . . . 
H15A H 1.5360 0.0939 -0.1662 0.079 Uiso 1 1 calc R . . 
C2 C 1.3207(13) 0.4178(10) 0.7757(8) 0.086(4) Uani 1 1 d . . . 
C14 C 1.4676(11) 0.1445(8) -0.0269(7) 0.065(3) Uani 1 1 d . . . 
H14A H 1.5590 0.1934 0.0019 0.078 Uiso 1 1 calc R . . 
C11 C 1.2129(11) 0.0053(9) -0.1154(6) 0.074(3) Uani 1 1 d . . . 
H11A H 1.1201 -0.0422 -0.1443 0.089 Uiso 1 1 calc R . . 
C16 C 1.3718(10) 0.2021(7) 0.1390(6) 0.057(2) Uani 1 1 d . . . 
H16A H 1.2744 0.1902 0.1665 0.085 Uiso 1 1 calc R . . 
H16B H 1.3862 0.2815 0.1413 0.085 Uiso 1 1 calc R . . 
H16C H 1.4651 0.1786 0.1795 0.085 Uiso 1 1 calc R . . 
C12 C 1.2305(12) 0.0631(11) -0.0142(7) 0.092(4) Uani 1 1 d . . . 
H12A H 1.1507 0.0515 0.0245 0.110 Uiso 1 1 calc R . . 
C3 C 1.3220(13) 0.5334(10) 0.7682(10) 0.102(5) Uani 1 1 d . A . 
H3A H 1.3361 0.5934 0.8271 0.122 Uiso 1 1 calc R . . 
C21 C 0.857(2) 0.4781(15) -0.1321(13) 0.061(6) Uani 0.527(9) 1 d P B 1 
H21A H 0.8549 0.5531 -0.1378 0.073 Uiso 0.527(9) 1 calc PR B 1 
C22 C 0.888(2) 0.4543(18) -0.0445(16) 0.069(6) Uiso 0.527(9) 1 d P B 1 
H22A H 0.9106 0.5121 0.0159 0.083 Uiso 0.527(9) 1 calc PR B 1 
C21' C 0.733(2) 0.3854(16) -0.1573(14) 0.055(5) Uiso 0.473(9) 1 d P B 2 
H21B H 0.6356 0.4228 -0.1654 0.066 Uiso 0.473(9) 1 calc PR B 2 
C22' C 0.765(2) 0.3407(17) -0.0732(15) 0.057(5) Uiso 0.473(9) 1 d P B 2 
H22B H 0.6770 0.3261 -0.0420 0.069 Uiso 0.473(9) 1 calc PR B 2 
C23 C 0.8892(13) 0.3208(19) -0.0399(12) 0.138(8) Uani 1 1 d . . . 
C24 C 0.843(3) 0.2670(13) -0.1103(18) 0.068(7) Uani 0.527(9) 1 d P B 1 
H24A H 0.8209 0.1918 -0.1094 0.082 Uiso 0.527(9) 1 calc PR B 1 
C25 C 0.806(2) 0.2927(16) -0.2108(12) 0.053(5) Uani 0.527(9) 1 d P B 1 
H25A H 0.7663 0.2333 -0.2675 0.063 Uiso 0.527(9) 1 calc PR B 1 
C24' C 0.989(2) 0.2591(14) -0.1292(12) 0.042(4) Uiso 0.473(9) 1 d P B 2 
H24B H 1.0588 0.2001 -0.1231 0.050 Uiso 0.473(9) 1 calc PR B 2 
C25' C 0.9626(19) 0.3002(13) -0.2141(13) 0.041(4) Uiso 0.473(9) 1 d P B 2 
H25B H 1.0283 0.2799 -0.2652 0.049 Uiso 0.473(9) 1 calc PR B 2 
C26 C 0.9221(14) 0.283(2) 0.0588(11) 0.210(11) Uani 1 1 d . B . 
H26A H 0.8515 0.3206 0.1053 0.315 Uiso 1 1 calc R . . 
H26B H 1.0346 0.3012 0.0900 0.315 Uiso 1 1 calc R . . 
H26C H 0.9014 0.2018 0.0441 0.315 Uiso 1 1 calc R . . 
  
loop_ 
 _atom_site_aniso_label 
 _atom_site_aniso_U_11 
 _atom_site_aniso_U_22 
 _atom_site_aniso_U_33 
 _atom_site_aniso_U_23 
 _atom_site_aniso_U_13 
 _atom_site_aniso_U_12 
Ru1 0.0181(3) 0.0292(3) 0.0462(4) 0.0074(3) 0.0021(3) 0.0046(2) 
S1 0.0390(13) 0.0712(19) 0.0800(19) 0.0150(16) 0.0108(13) 0.0030(12) 
O1 0.012(2) 0.046(4) 0.058(4) -0.008(3) 0.006(2) -0.006(2) 
O2 0.049(3) 0.061(4) 0.059(4) 0.026(3) 0.005(3) 0.001(3) 
N1 0.018(3) 0.036(4) 0.056(4) 0.008(4) -0.002(3) -0.001(3) 
N2 0.026(3) 0.043(4) 0.042(4) -0.001(4) 0.008(3) 0.002(3) 
N3 0.025(3) 0.041(4) 0.044(4) -0.004(3) -0.001(3) 0.012(3) 
N4 0.033(3) 0.033(4) 0.043(4) 0.006(3) 0.005(3) 0.001(3) 
N5 0.022(3) 0.042(4) 0.050(5) 0.008(3) 0.001(3) 0.016(3) 
S2 0.0282(9) 0.0340(11) 0.0331(11) 0.0057(9) 0.0031(8) 0.0039(8) 
S3 0.0225(9) 0.0374(11) 0.0434(12) 0.0083(9) 0.0039(8) 0.0013(8) 
O8 0.030(3) 0.053(3) 0.053(4) 0.016(3) 0.015(3) 0.008(2) 
O7 0.025(3) 0.063(4) 0.052(4) 0.022(3) -0.004(2) -0.004(2) 
O5 0.042(3) 0.036(3) 0.051(4) 0.001(3) -0.003(3) 0.006(2) 
O6 0.043(3) 0.033(3) 0.077(4) 0.002(3) 0.018(3) 0.005(2) 
O4 0.045(3) 0.088(5) 0.056(4) -0.005(4) 0.019(3) -0.013(3) 
O3 0.055(3) 0.061(4) 0.035(3) 0.010(3) -0.009(3) 0.021(3) 
C10 0.030(4) 0.025(4) 0.030(4) 0.013(3) 0.002(3) 0.006(3) 
C20 0.023(4) 0.080(7) 0.054(6) 0.019(6) 0.011(4) -0.019(4) 
C5 0.013(3) 0.036(5) 0.108(8) 0.005(5) 0.006(4) 0.006(3) 
C1 0.039(5) 0.057(6) 0.068(7) -0.008(5) -0.004(5) 0.019(4) 
C4 0.034(5) 0.029(5) 0.110(9) -0.005(6) -0.001(5) 0.002(4) 
Br1 0.0438(17) 0.163(3) 0.0522(15) -0.0287(15) 0.0009(11) -0.0020(16) 
Br1A 0.0411(16) 0.0636(13) 0.0435(12) 0.0112(9) 0.0103(9) 0.0038(9) 
C13 0.032(4) 0.044(5) 0.034(5) 0.008(4) -0.002(4) 0.000(3) 
C15 0.041(5) 0.103(8) 0.043(6) -0.009(5) 0.019(4) -0.027(5) 
C2 0.086(8) 0.081(8) 0.058(7) -0.021(6) -0.028(6) 0.021(6) 
C14 0.047(5) 0.070(7) 0.063(7) 0.002(5) -0.010(5) -0.029(5) 
C11 0.064(6) 0.119(9) 0.032(5) 0.007(6) 0.003(5) -0.047(6) 
C16 0.062(6) 0.062(6) 0.039(5) -0.001(5) 0.007(4) 0.004(5) 
C12 0.063(6) 0.167(12) 0.036(6) 0.006(7) 0.008(5) -0.055(7) 
C3 0.079(8) 0.080(9) 0.096(10) -0.037(8) -0.049(7) 0.029(6) 
C21 0.077(13) 0.050(11) 0.054(12) 0.006(9) 0.011(10) 0.040(9) 
C23 0.023(6) 0.30(3) 0.108(13) 0.094(14) -0.008(7) -0.018(9) 
C24 0.091(17) 0.014(8) 0.102(19) -0.002(10) 0.054(15) -0.021(9) 
C25 0.060(12) 0.064(13) 0.026(10) -0.002(9) 0.004(8) -0.023(9) 
C26 0.046(7) 0.51(4) 0.141(13) 0.216(19) 0.004(8) 0.022(13) 
  
_geom_special_details 
; 
 All esds (except the esd in the dihedral angle between two l.s. planes) 
 are estimated using the full covariance matrix.  The cell esds are taken 
 into account individually in the estimation of esds in distances, angles 
 and torsion angles; correlations between esds in cell parameters are only 
 used when they are defined by crystal symmetry.  An approximate (isotropic) 
 treatment of cell esds is used for estimating esds involving l.s. planes. 
; 
  
loop_ 
 _geom_bond_atom_site_label_1 
 _geom_bond_atom_site_label_2 
 _geom_bond_distance 
 _geom_bond_site_symmetry_2 
 _geom_bond_publ_flag 
Ru1 O1 2.063(5) . ? 
Ru1 N5 2.074(6) . ? 
Ru1 N1 2.118(6) . ? 
Ru1 N4 2.119(6) . ? 
Ru1 N2 2.124(6) . ? 
Ru1 N3 2.129(6) . ? 
S1 O1 1.335(5) . ? 
S1 O2 1.432(6) . ? 
N5 C5 1.332(10) . ? 
N5 C1 1.346(11) . ? 
S2 O5 1.441(5) . ? 
S2 O3 1.450(5) . ? 
S2 O4 1.452(5) . ? 
S2 C10 1.757(7) . ? 
S3 O7 1.443(5) . ? 
S3 O8 1.446(5) . ? 
S3 O6 1.454(5) . ? 
S3 C20 1.742(10) . ? 
C10 C11 1.342(10) . ? 
C10 C15 1.361(10) . ? 
C20 C25 1.158(19) . ? 
C20 C21' 1.28(2) . ? 
C20 C21 1.521(18) . ? 
C20 C25' 1.548(18) . ? 
C5 C4 1.364(12) . ? 
C1 C2 1.364(12) . ? 
C4 C3 1.355(15) . ? 
Br1 C2 1.692(11) . ? 
Br1A C2 2.034(13) . ? 
C13 C14 1.348(11) . ? 
C13 C12 1.350(11) . ? 
C13 C16 1.499(10) . ? 
C15 C14 1.400(12) . ? 
C2 C3 1.457(17) . ? 
C11 C12 1.391(12) . ? 
C21 C22 1.30(2) . ? 
C22 C23 1.67(3) . ? 
C21' C22' 1.39(3) . ? 
C22' C23 1.13(2) . ? 
C23 C24 1.05(2) . ? 
C23 C26 1.532(18) . ? 
C23 C24' 1.64(2) . ? 
C24 C25 1.48(3) . ? 
C24' C25' 1.37(2) . ? 
  
loop_ 
 _geom_angle_atom_site_label_1 
 _geom_angle_atom_site_label_2 
 _geom_angle_atom_site_label_3 
 _geom_angle 
 _geom_angle_site_symmetry_1 
 _geom_angle_site_symmetry_3 
 _geom_angle_publ_flag 
O1 Ru1 N5 178.1(2) . . ? 
O1 Ru1 N1 88.4(2) . . ? 
N5 Ru1 N1 89.7(2) . . ? 
O1 Ru1 N4 91.1(2) . . ? 
N5 Ru1 N4 89.1(2) . . ? 
N1 Ru1 N4 84.9(3) . . ? 
O1 Ru1 N2 90.5(2) . . ? 
N5 Ru1 N2 89.2(2) . . ? 
N1 Ru1 N2 94.6(3) . . ? 
N4 Ru1 N2 178.3(2) . . ? 
O1 Ru1 N3 92.2(2) . . ? 
N5 Ru1 N3 89.6(2) . . ? 
N1 Ru1 N3 179.4(3) . . ? 
N4 Ru1 N3 95.0(3) . . ? 
N2 Ru1 N3 85.4(3) . . ? 
O1 S1 O2 113.9(4) . . ? 
S1 O1 Ru1 139.1(4) . . ? 
C5 N5 C1 117.4(8) . . ? 
C5 N5 Ru1 122.6(7) . . ? 
C1 N5 Ru1 119.9(6) . . ? 
O5 S2 O3 111.9(3) . . ? 
O5 S2 O4 112.2(3) . . ? 
O3 S2 O4 113.1(4) . . ? 
O5 S2 C10 106.2(3) . . ? 
O3 S2 C10 106.4(3) . . ? 
O4 S2 C10 106.3(3) . . ? 
O7 S3 O8 112.3(3) . . ? 
O7 S3 O6 112.3(3) . . ? 
O8 S3 O6 112.5(3) . . ? 
O7 S3 C20 107.2(4) . . ? 
O8 S3 C20 106.7(4) . . ? 
O6 S3 C20 105.2(4) . . ? 
C11 C10 C15 116.8(7) . . ? 
C11 C10 S2 120.5(6) . . ? 
C15 C10 S2 122.7(6) . . ? 
C25 C20 C21' 70.0(12) . . ? 
C25 C20 C21 117.0(13) . . ? 
C21' C20 C21 63.3(11) . . ? 
C25 C20 C25' 56.5(11) . . ? 
C21' C20 C25' 112.1(13) . . ? 
C21 C20 C25' 106.2(10) . . ? 
C25 C20 S3 127.3(11) . . ? 
C21' C20 S3 128.3(11) . . ? 
C21 C20 S3 114.6(10) . . ? 
C25' C20 S3 117.0(8) . . ? 
N5 C5 C4 123.5(10) . . ? 
N5 C1 C2 124.1(10) . . ? 
C3 C4 C5 120.2(10) . . ? 
C14 C13 C12 115.5(8) . . ? 
C14 C13 C16 121.4(7) . . ? 
C12 C13 C16 123.1(8) . . ? 
C10 C15 C14 120.9(7) . . ? 
C1 C2 C3 116.9(11) . . ? 
C1 C2 Br1 126.6(9) . . ? 
C3 C2 Br1 114.3(8) . . ? 
C1 C2 Br1A 117.9(9) . . ? 
C3 C2 Br1A 123.4(8) . . ? 
Br1 C2 Br1A 29.2(2) . . ? 
C13 C14 C15 122.6(8) . . ? 
C10 C11 C12 121.5(8) . . ? 
C13 C12 C11 122.8(9) . . ? 
C4 C3 C2 117.8(10) . . ? 
C22 C21 C20 117.0(16) . . ? 
C21 C22 C23 119.0(17) . . ? 
C20 C21' C22' 125.7(18) . . ? 
C23 C22' C21' 124(2) . . ? 
C24 C23 C22' 65.6(15) . . ? 
C24 C23 C26 123(3) . . ? 
C22' C23 C26 122.6(15) . . ? 
C24 C23 C24' 52.5(16) . . ? 
C22' C23 C24' 110.7(17) . . ? 
C26 C23 C24' 115.8(15) . . ? 
C24 C23 C22 111.9(19) . . ? 
C22' C23 C22 70.5(17) . . ? 
C26 C23 C22 123.7(18) . . ? 
C24' C23 C22 105.0(12) . . ? 
C23 C24 C25 129(2) . . ? 
C20 C25 C24 124.4(15) . . ? 
C25' C24' C23 113.8(14) . . ? 
C24' C25' C20 118.9(14) . . ? 
  
_diffrn_measured_fraction_theta_max    0.981 
_diffrn_reflns_theta_full              31.15 
_diffrn_measured_fraction_theta_full   0.981 
_refine_diff_density_max    1.250 
_refine_diff_density_min   -1.138 
_refine_diff_density_rms    0.151 
# start Validation Reply Form
_vrf_RINTA01_3brpytos
;
PROBLEM: The value of Rint is greater than 0.18
RESPONSE: This is a light-induced crystal structure 
determined via in situ single-crystal x-ray diffraction
methods. So-called photocrystallography is considered
to be one of the most challenging types of contemporary
crystallography. From this perspective, this Rint is not
unreasonable. 
;
_vrf_PLAT057_3brpytos
;
PROBLEM: Correction for Absorption Required   RT(exp) ...       1.34 Do !  
RESPONSE: A correction for absorption was not performed 
owing to the need to mitigate any mistaken absorption correction effects from real intensity sought around 
heavy atoms.
;
_vrf_PLAT026_3brpytos
;
PROBLEM: Ratio Observed / Unique Reflections (too) Low ..        32% Check 
RESPONSE: This is a light-induced crystal structure 
determined via in situ single-crystal x-ray diffraction
methods. So-called photocrystallography is considered
to be one of the most challenging types of contemporary
crystallography. From this perspective, this value is 
not unreasonable. 
;
_vrf_PLAT230_3brpytos
;
PROBLEM: Hirshfeld Test Diff for    S1       --O2       .        9.0 s.u.  
RESPONSE: This is a light-induced crystal structure 
determined via in situ single-crystal x-ray diffraction
methods. The light-induced 
elements include S1 and O2 (part of the SO2 group that
is involved in linkage photoisomerisation). Thus, this
test failure can be understood.

;
_vrf_PLAT234_3brpytos
;
PROBLEM: Large Hirshfeld Difference C23      --C24      .       0.30 Ang.  
RESPONSE: This is a light-induced crystal structure 
determined via in situ single-crystal x-ray diffraction
methods. The disorder prelevant in the light-induced 
elements includes the rotation of an arene ring which
includes C23 and C24 being disordered. Thus, this
test failure can be understood in this context.
;
# end Validation Reply Form
